# Supplementary material for: Factors associated with routine vaccination card retention among children aged 0–59 months in Yaounde-Cameroon: A cross-sectional survey
Source: PLoS One. 2022 Aug 26;17(8):e0273515. doi: 10.1371/journal.pone.0273515 (PMC9416987; doi:10.1371/journal.pone.0273515)
Supplement: S1 Data — (CSV) [file pone.0273515.s001.csv]

district	hh_size	u5	room	water	toilet	floor	fuel	fridge	tv	Car	motorbike	phone	sex	age	ageg	birth_order	pob	por	edu_f	edu_f_years	age_f	residence_f	empl_f	edu_m	edu_m_years	age_m	residence_m	employment_m	marital_status	respondent	duration_stay	vaccine	card
2	11	1	7	1	0	0	1	1	1	0	0	1	0	27	2	4	1	1	2	11	47	1	1	2	10	26	1	0	1	1		1	1
2	4	1	4	1	0	0	0	1	1	0	0	1	1	7	0	2	1	1	0		38	1	1	0		24	1	0	1	1		1	1
2	8	1	8	1	0	0	1	1	1	0	1	1	0	9	0	6	1	1	2	15	63	1	2	0		28	1	0	1	1		1	1
2	3	1	3	1	0	0	0	1	1	1	0	1	0	20		4	1	1	1	7	33	1	1	0		32	1	1	0	1		1	0
2	10	1	4	1	0	0	0	1	0	0	0	1	0	48		8	1	1	0		40	1	1	0		36	1	0	1	1		1	0
2	38	3	3	1	1	1	1	1	1	1	0	1	0	48		1	1	1	3	20	48	1	1	1	7	34	1	0	0	1		1	0
2	38	3	3	1	1	1	1	1	1	1	0	1	1	36		7	1	1	3	20	48	1	1	0		34	1	0	0	1		1	0
2	38	3	3	1	1	1	1	1	1	1	0	1	0	9		8	1	1	3	20	48	1	1	0		34	1	0	0	1		1	0
2	12	2	1	1	0	1	1	0	0	0	0	1	1	36		5	1	1	1	7	32	2	1	1	5	29	1	1	1	1		1	0
2	12	2	1	1	0	1	1	0	0	0	0	1	0	24		6	1	1	1	3	43	2	1	1	3	3	1	1	1	1		1	0
1	5	1	5	1	0	0	0	0	0	1	0	1	0	7		2	1	1	2	0	28	1	0	2	8	23	1	0	1	1		1	0
1	10	3	4	1	1	1	1	1	1	0	0	1	0	4	0	4	1	1	4	20	43	2	2	2	10	39	1	2	1	1		1	1
1	10	3	4	1	1	1	1	1	1	0	0	1	0	9		1	1	1	5		0	2	3	4	15	28	1	2	0	0	9	1	0
1	10	3	4	1	1	1	1	1	1	0	0	1	0	36		3	1	1	4	0	43	1	2	2	0	39	1	2	1	1		1	0
1	10	3	3	1	1	1	1	1	1	1	0	1	1	48		2	1	1	3	0	32	2	2	3	10	32	1	0	0	1		1	0
1	10	3	3	1	1	1	1	1	1	1	0	1	1	24		4	1	1	1	6	40	1	2	1	7	28	1	0	1	0	2	1	0
1	10	3	3	1	1	1	1	1	1	1	0	1	0	23		2	1	1	1	7	32	1	2	4	15	25	1	0	1	0	1	1	0
1	6	1	1	1	1	1	1	1	1	1	0	1	0	6		1	1	1	3	0	31	2	2	3	0	28	1	2	1	1		1	0
2	7	1	2	1	0	0	1	1	1	0	0	1	0	34		4	1	1	2	9	35	1	1	5		29	1	0	1	2		1	0
2	6	1	2	1	0	0	1	1	1	0	0	1	1	26	2	3	1	1	2	10	47	1	1	1	5	29	1	0	1	1		1	1
2	6	1	2	1	0	0	0	1	1	0	0	1	0	35		4	1	1	2	11	33	1	1	2	10	28	1	1	1	1		1	0
2	7	1	4	1	0	0	1	1	1	0	0	1	0	1	0	5	1	1	2	15	35	1	2	1	6	32	1	0	1	1		1	1
2	5	2	3	1	0	1	0	1	1	0	0	1	0	54		2	1	1	0		36	1	2	0		30	1	0	1	1		1	0
2	5	2	3	1	0	1	0	1	1	0	0	1	0	34		3	1	1	0		36	1	2	0		30	1	0	1	1		1	0
2	3	2	2	0	0	0	0	1	1	0	0	1	0	24		2	1	1	0		34	1	1	0		30	1	1	1	0	15	9
2	3	2	2	0	0	0	0	1	1	0	0	1	1	18		3	1	1	0		38	1	1	0		30	1	1	1	0	15	9
2	5	1	2	1	1	0	0	0	1	0	0	1	0	15		1	1	1	2	15	36	1	1	0		21	1	1	1	0	20	9
2	4	1	2	1	0	0	1	1	1	0	0	1	1	1	0	1	1	1	5		28	1	1	0		23	1	0	1	1		1	1
2	4	2	4	1	0	0	0	0	1	0	1	1	0	39		1	1	0	2	10	26	1	1	2	9	23	1	0	1	1		1	0
2	4	2	4	1	0	0	0	0	1	0	1	1	1	13	1	2	1	1	2	10	26	1	1	2	9	23	1	0	1	1		1	1
1	17	2	4	1	0	0	0	1	1	0	0	1	0	36		2	1	1	3	0	28	1	2	5		27	2	0	0	0	36	1	0
1	17	2	4	1	0	0	0	1	1	0	0	1	0	36		3	1	1	1	0	45	1	2	1	0	43	1	0	1	0	36	1	0
1	4	1	3	1	0	0	1	1	1	0	0	1	0	45		1	1	1	2	0	35	1	2	4	0	26	1	2	1	1		1	0
2	5	1	2	1	1	0	1	0	1	0	1	1	0	2	0	1	1	1	1	7	35	1	1	4	17	30	1	0	1	1		1	1
2	5	1	2	1	1	1	1	1	1	0	0	1	1	17		4	1	1	4	25	51	1	2	2	13	33	1	2	1	2		1	0
2	6	1	2	1	0	0	1	1	1	0	0	1	1	15	1	4	1	1	1	7	28	1	2	2	9	27	1	0	1	1		1	1
2	3	1	3	1	0	0	0	0	1	0	0	1	0	18		2	1	1	5		0	2	3	2	13	37	1	1	0	1		1	0
2	4	1	3	0	1	0	0	1	1	0	0	0	1	8		3	1	1	0		35	1	1	0		22	1	1	1	1		1	0
2	6	1	2	1	1	0	0	0	0	0	0	1	1	36		5	1	1	5		0	3		5		0	1	1	1	0	5	9
2	3	1	2	1	1	0	1	0	1	0	0	1	1	20		1	0	1	0		28	1	2	2	10	21	1	0	1	1		0
1	12	2	7	1	1	1	0	1	1	1	1	1	0	36		3	1	1	2	0	0	0		1	0	38	2	2	0	0	3	1	0
1	12	2	7	1	1	1	0	1	1	1	1	1	0	1	0	1	1	1	4	0	30	2	2	2	0	18	1	0	0	1		1	1
1	5	2	3	0	0	0	1	0	1	0	0	1	1	24		4	1	1	3	0	35	1	2	3	0	27	1	0	1	1		1	0
1	5	2	3	0	0	0	1	0	1	0	0	1	1	48		2	1	1	3	0	35	1	2	3	0	27	1	0	1	1		1	0
1	10	3	5	1	0	0	0	0	1	0	0	1	1	36		7	1	1	3	0	53	1	0	3	0	43	1	1	1	1		1	0
1	10	3	5	1	0	0	0	0	1	0	0	1	0	24		8	1	1	3	0	53	1	0	3	0	43	1	1	1	1		1	0
1	10	3	5	1	0	0	0	0	1	0	0	1	1	2		1	1	1	4	0	27	2	0	3	0	20	1	0	0	0	2	1	0
1	10	1	2	1	0	0	0	0	1	0	0	1	0	48		7	1	1	2	0	0	1	2	2	9	31	1	0	1	1		1	0
1	7	1	5	1	0	0	0	1	1	0	0	1	0	36		3	1	1	2	11	0	2	0	2	11	26	1	1	0	1		1	0
1	8	2	3	1	1	1	1	1	1	0	1	1	0	48		1	1	1	5		0	2	3	4	0	28	1	1	0	0	6	1	9
1	8	2	3	1	1	1	1	1	1	0	1	1	1	0		3	1	1	5		0	2	1	5		26	1	1	0	0	0	9
1	4	1	4	1	0	0	1	1	1	0	0	1	0	21	1	3	1	1	2	15	42	1	1	2	17	32	1	0	1	1		1	1
1	5	1	2	0	0	0	1	1	1	0	0	1	1	5	0	2	1	1	4	20	47	1	2	4	18	34	1	2	1	1		1	1
1	4	2	3	0	0	1	1	0	1	0	1	1	0	47		1	1	1	4	0	28	1	2	4	0	24	1	1	1	2		1	0
1	4	2	3	0	0	1	1	0	1	0	1	1	1	19		2	1	1	4	0	28	1	2	4	24	24	2	2	1	2		1	0
1	8	3	8	0	0	0	0	0	0	0	0	1	0	3		1	1	1	0		30	1	2	1	0	18	1	0	1	1		1	0
1	8	3	8	0	0	0	0	0	0	0	0	1	1	9		11	1	1	0		30	1	2	1	0	18	1	0	1	1		1	0
1	8	3	8	0	0	0	0	0	0	0	0	1	0	1		3	1	1	0		30	1	2	1	0	18	1	0	1	1		0
1	4	1	4	0	0	0	1	0	0	0	0	1	0	24		2	1	1	1	5	28	1	1	0		19	1	0	1	1		1	0
1	7	1	4	1	0	1	1	1	1	0	0	1	1	14		4	1	1	3	0	35	1	1	5		33	1	1	1	0	1	9
1	5	1	2	0	0	1	1	1	1	0	0	1	1	36		5	1	1	2	14	50	1	1	2	13	39	1	1	1	1		1	0
1	4	1	3	1	0	0	0	0	1	0	0	1	0	16		1	1	1	4	0	30	1	2	2	0	29	1	0	1	1		1	0
1	10	1	4	0	0	0	0	0	0	0	0	1	1	12		3	1	1	5		0	2	1	2	12	29	1	1	1	0	2	1	9
1	5	2	2	0	0	0	1	0	1	0	1	1	0	58		1	1	1	2	13	25	1	1	3	14	24	1	0	1	1		1	0
1	5	2	2	0	0	0	1	0	1	0	1	1	0	26		2	1	1	2	12	25	1	1	3	14	24	1	0	1	2		1	0
1	5	1	5	1	0	0	1	1	1	0	0	1	1	12		1	1	1	5		0	2	2	5		22	1	1	0	0	24	1	0
1	3	1	3	0	0	0	0	0	1	0	1	1	0	10		1	0	1	2	12	22	1	1	2	11	17	1	0	1	1		1	0
1	5	1	2	0	0	1	1	1	1	0	0	1	0	36		2	1	1	5		33	1	2	3	0	27	1	2	1	0	12	1	0
1	6	1	6	1	0	0	1	0	1	0	1	1	0	7		1	1	1	2	0	32	1	2	2	0	25	1	0	1	1		1	0
1	4	1	4	1	1	0	0	0	1	0	0	1	0	9		1	1	1	5		23	1	2	3	0	18	1	0	1	1		1	0
2	12	2	3	0	0	0	0	0	1	0	0	1	0	1	0	5	1	1	2	15	31	1	2	1	6	17	1	1	1	2		1	1
2	12	2	3	0	0	0	0	0	1	0	0	1	1	26		4	1	1	3	15	31	1	2	1	6	17	1	1	1	2		1	0
2	6	1	1	1	1	0	1	1	1	0	1	1	0	48		5	1	1	3	15	48	1	2	3	14	37	1	1	1	1		1	0
2	10	1	3	1	1	0	0	1	1	0	1	1	1	4	0	5	1	0	0		40	1	1	0		30	1	0	1	1		1	1
2	11	1	3	1	0	0	0	1	1	0	1	1	0	23	1	3	1	1	0		48	1	1	0		35	1	0	1	1		1	1
2	5	1	2	1	1	0	0	1	1	0	1	1	1	11	0	1	1	1	0		30	1	1	0		22	1	0	1	1		1	1
2	4	2	4	1	0	0	0	0	1	0	0	1	1	53	2	1	1	1	0		35	1	0	0		32	1	0	1	1		1	1
2	4	2	4	1	0	0	0	0	1	0	0	1	0	2	0	2	1	1	0		35	1	1	0		32	1	0	1	1		1	1
2	7	1	3	1	0	0	0	0	0	0	0	0	0	4		5	1	1	0		35	2	1	0		38	1	1	0	1		1	0
2	5	1	2	0	0	0	0	1	1	0	0	1	0	7	0	4	1	1	0		0	1	1	0		21	1	1	1	1		1	1
2	5	1	2	0	0	0	0	1	1	0	0	1	1	24		2	1	1	0		0	1	1	0		25	1	0	1	1		1	0
1	3	1	2	1	1	1	1	1	1	0	0	1	0	24		1	1	1	4	0	27	2	0	4	0	23	1	0	0	0	2	1	0
1	10	1	3	1	1	1	1	1	1	1	0	1	1	36		1	1	1	4	16	0	2	0	4	17	21	1	0	0	0	36	1	9
1	6	2	2	1	1	1	1	0	1	1	0	1	1	24		4	1	1	4	0	30	1	2	3	0	30	1	2	1	0	6	9
1	6	2	2	1	1	1	1	0	1	1	0	1	0	48		3	1	1	4	0	35	1	2	3	0	30	1	2	1	0	4	9
1	5	1	3	1	1	0	1	1	1	1	0	1	1	24		1	1	1	5		0	2	3	4	17	20	1	0	0	0	24	1	9
1	4	1	2	1	1	1	1	1	1	0	0	1	0	4		1	1	1	4	0	30	1	2	4	0	27	1	0	1	1		1	0
1	8	3	3	1	1	0	0	1	1	0	0	1	0	48		5	1	1	4	0	0	1	1	4	0	0	1	1	1	0	4	1	0
1	8	3	3	1	1	0	0	1	1	0	0	1	0	24		6	1	1	4	0	0	1	1	4	0	0	1	1	1	0	24	1	0
1	8	3	3	1	1	0	0	1	1	0	0	1	0	18		7	1	1	4	0	0	1	1	4	0	0	1	1	1	0	18	1	0
1	5	1	2	0	0	0	0	0	1	0	0	1	0	18		1	1	1	5		0	2	1	5		0	1	1	0	0	4	9
1	4	1	2	1	1	1	1	0	1	0	0	1	0	36		2	1	1	5		0	3		5		0	3			0	1	9
1	6	2	3	1	1	1	1	1	1	0	0	1	0	36		2	1	1	5		0	1	2	4	0	0	1	2	1	0	24	1	0
1	6	2	3	1	1	1	1	1	1	0	0	1	1	1		3	1	1	4	0	0	1	2	4	0	0	1	2	1	0	1	1	0
2	3	1	3	0	0	0	0	1	1	1	0	1	1	32	2	2	1	1	1	6	33	1	1	0		24	1	1	1	2		1	1
2	7	2	2	1	1	0	0	1	1	0	1	1	0	36		3	1	1	5		0	3		5		0	1	3	1	0	15	9
2	7	2	2	1	1	0	0	1	1	0	1	1	1	6		4	1	1	5		0	3		5		0	3			0	15	9
2	5	2	3	1	0	0	1	1	1	1	0	1	0	39		1	1	1	0		0	1	2	0		34	1	1	1	1		1	0
2	5	2	3	1	0	0	1	1	1	1	0	1	0	5		2	1	0	5		0	1	2	0		34	1	1	1	1		1	0
2	6	1	3	0	0	0	0	1	1	0	1	1	0	38		4	1	1	5		0	2	3	5		0	3			0	20	9
2	6	1	3	0	0	0	0	1	1	0	0	1	0	26		4	1	1	5		36	1	1	0		33	1	1	1	1		1	0
4	4	1	3	1	0	0	1	1	1	0	0	1	0	17		2	1	1	3	0	36	1	2	3	0	27	1	1	1	1		1	9
4	3	1	2	1	1	1	1	1	1	0	1	1	0	24		1	1	1	5		0	1	2	5		0	1	2	1	0	12	1	9
4	10	3	4	1	1	1	0	1	1	0	0	1	1	18	1	5	1	1	3	0	36	1	2	3	0	34	1	0	1	1		1	1
4	10	3	4	1	1	1	0	1	1	0	0	1	1	18	1	5	1	1	3	0	36	1	2	3	0	34	1	0	1	1		1	1
4	10	3	4	1	1	1	0	1	1	0	0	1	0	48	2	4	1	1	3	0	36	1	2	3	0	34	1	0	1	1		1	1
4	12	2	4	1	1	1	0	1	1	0	0	1	1	22		6	1	1	5		0	2	3	2	0	29	1	2	0	0	22	1	0
4	12	2	4	1	1	1	0	1	1	0	0	1	1	7		1	1	1	5		0	2	3	3	0	18	1	0	0	0	7	9
4	8	2	4	0	0	0	1	1	1	1	0	1	0	58		1	1	1	3	0	0	2	2	4	0	22	1	0	0	0	58	1	9
4	8	2	4	0	0	0	1	1	1	1	0	1	0	12		2	1	1	3	0	0	2	3	4	0	22	1	0	0	0	12	1	9
4	8	2	2	1	1	1	1	1	1	1	0	1	0	19	1	2	1	1	4	18	31	2	2	4	17	31	1	0	0	1		1	1
4	8	2	2	1	1	1	1	1	1	1	0	1	0	42		1	1	1	4	18	31	2	2	4	17	31	1	0	0	1		1	0
4	8	1	5	1	0	0	0	1	1	0	0	1	1	36		6	1	1	5		47	1	2	5		43	1	2	1	0	36	1	9
4	4	1	2	1	1	0	1	0	1	0	0	1	1	36		1	1	1	5		0	2	0	2	14	30	1	1	0	0	36	1	9
2	5	1	5	1	0	0	0	0	1	0	0	1	0	58	2	2	1	1	5		26	1	1	1	4	25	1	0	1	1		1	1
2	7	1	3	1	1	0	0	1	1	0	1	1	0	48		2	1	1	1	6	26	2	1	0		24	2	3	0	0	2	1	0
4	6	1	2	1	1	0	1	1	1	0	0	1	1	7	0	1	1	1	4	0	44	1	2	4	0	41	1	0	1	1		1	1
2	9	1	4	0	0	0	0	0	1	0	0	1	1	29		4	1	1	5		0	2	3	2	15	30	1	2	0	0	21	9
2	6	1	4	1	0	1	1	1	1	1	0	1	1	38		4	1	1	5		38	1	2	5		29	1	2	1	0	6	9
2	5	1	3	1	1	0	1	1	1	0	0	1	1	59		3	1	1	4	25	40	2	2	2	15	32	1	1	1	1		1	0
2	7	2	3	1	1	1	1	1	1	0	0	1	1	16		3	1	1	5		0	3		5		0	1	2	1	0	20	1	9
2	7	2	3	1	1	1	1	1	1	0	0	1	1	21		4	1	1	5		0	3		5		0	1	2	1	0	25	1	9
2	6	3	3	0	1	1	1	1	1	1	1	1	0	31		1	1	1	3	14	30	1	1	3	8	24	1	0	2	1		1	0
2	6	3	3	0	1	1	1	1	1	1	1	1	1	31		1	1	1	3	14	30	1	1	3	8	24	1	0	2	1		1	0
2	6	3	3	0	1	1	1	1	1	1	1	1	1	10	0	2	1	1	3	14	30	1	1	3	8	24	1	0	2	1		1	1
2	4	1	4	1	1	0	0	1	1	0	1	1	1	30		2	1	1	0		0	1	1	0		30	1	1	1	1		1	9
2	4	1	2	1	0	0	1	1	1	0	0	1	1	10	0	2	1	1	1	5	0	1	1	0		22	1	0	1	1		1	1
2	6	1	2	1	0	0	1	1	1	0	1	1	1	48		3	1	1	5		33	1	2	3	12	25	1	0	0	1		1	0
4	6	1	3	1	0	0	1	1	1	0	0	1	0	7	0	4	1	1	2	8	52	1	2	2	8	35	1	0	1	1		1	1
4	8	2	2	1	1	0	1	0	1	0	0	1	1	17		3	1	1	4	17	50	2	1	3	14	37	1	0	0	1		1	0
4	8	2	2	1	1	0	1	0	1	0	0	1	1	3	0	4	1	1	4	17	50	2	1	3	14	35	1	0	0	1		1	1
4	7	1	2	1	1	1	1	1	1	1	0	1	0	30		1	1	1	5		0	1	1	4	17	25	1	0	1	1		1	0
4	7	2	3	1	0	0	1	0	1	0	0	1	0	30		4	1	1	5		0	2	2	5		0	1	2	0	0	6	1	9
4	7	2	3	1	0	0	1	0	1	0	0	1	0	4	0	3	1	1	3	0	36	1	2	3	0	30	1	0	1	1		1	1
4	5	1	3	1	1	1	1	1	1	0	0	1	1	2		2	1	1	4	0	0	2	2	4	0	27	1	0	1	0	2	1	9
4	3	1	3	1	0	1	1	0	1	0	0	1	0	13		1	1	1	3	0	28	1	2	4	0	27	1	0	1	1		1	0
4	4	1	3	0	0	0	1	1	1	0	0	1	1	48		1	1	1	4	0	30	1	2	4	0	25	1	0	1	1		1	0
4	8	1	3	1	1	0	1	1	1	0	0	1	0	0		2	1	1	5		0	3		2	13	25	1	2	0	0	0	1	9
4	5	1	3	1	1	1	1	1	1	0	0	1	1	18		1	1	1	5		35	2	2	4	17	31	1	2	0	0	18	1	9
4	4	1	2	1	0	0	1	1	1	0	0	1	1	48		2	1	1	1	6	39	2	1	2	13	30	1	0	0	0	3	9
4	5	1	5	1	0	0	1	1	1	0	1	1	1	0		1	1	1	5		0	1	1	2	14	25	1	1	1	0	0	1	0
3	7	1	2	1	1	0	1	1	1	1	0	1	0	12	1	1	1	1	2	4	28	1	2	5		21	1	1	0	2		1	1
3	7	1	3	1	0	0	1	1	1	0	0	1	0	48		5	1	1	2	15	48	1	1	0		38	1	1	1	2		1	0
3	3	1	3	1	0	1	1	1	1	0	0	1	1	10	0	1	1	1	2	15	35	1	2	0		29	1	0	1	1		1	1
3	3	1	2	1	0	0	1	1	1	0	0	1	0	24		2	1	1	5		0	2	1	3	13	23	1	1	0	1		1	0
3	5	1	2	1	0	0	0	0	0	0	0	1	0	2	0	1	1	1	5		28	1	3	0		22	1	0	0	1		1	1
3	5	1	2	1	0	0	1	0	1	0	0	1	1	14		1	1	1	5		32	2	1	0		23	1	0	0	1		1	0
3	10	2	3	1	0	0	0	1	1	0	0	1	0	48		4	1	1	4	25	42	1	2	2	15	28	1	1	1	1		1	0
3	10	2	3	1	0	0	0	1	1	0	0	1	1	29		5	1	1	4	25	42	1	2	2	15	32	1	1	1	1		1	0
3	2	1	2	1	1	0	1	0	0	0	0	1	1	27		1	1	1	1	6	27	2	1	2	14	24	2	1	0	1		1	0
3	5	2	3	1	1	1	1	1	1	0	0	1	1	48		1	1	1	4	38	0	1	2	3	18	30	1	2	1	0	5	1	9
3	5	2	3	1	1	1	1	1	1	0	0	1	1	24		2	1	1	4	38	0	1	2	4	18	30	1	2	1	0	5	9
3	9	1	4	1	0	0	0	0	1	0	0	0	0	48		7	1	1	2	14	47	1	1	1	5	44	1	0	1	1		1	0
3	4	1	4	0	0	0	1	0	1	0	0	1	1	38		2	1	1	2	14	0	1	1	0		21	1	0	1	1		0
3	4	1	4	1	0	0	0	1	1	0	1	1	1	36		2	1	1	5		32	1	1	0		23	1	0	1	1		1	0
4	12	2	5	1	0	0	0	1	1	0	0	1	1	24		2	1	1	4	0	39	1	2	4	0	29	1	0	1	0	24	1	9
4	12	2	5	1	0	0	0	1	1	0	0	1	1	36		1	1	1	4	0	30	1	0	4	0	25	1	0	1	0	36	1	9
4	3	1	3	0	0	0	1	0	1	0	0	1	0	24		2	1	1	5		0	2	3	3	0	28	1	1	0	1		1	0
4	5	1	4	1	0	0	1	1	1	0	0	0	0	28		3	1	1	4	0	32	1	2	3	0	26	1	0	1	1		1	0
4	5	1	4	1	0	0	1	1	1	0	0	0	1	1		3	1	1	4	0	0	2	2	3	0	26	1	0	1	0	0	9
3	6	1	3	1	0	0	0	0	0	0	0	1	1	36		2	1	1	5		0	3		1	6	35	1	1	0	1		1	0
3	7	1	3	1	1	0	1	0	0	0	0	1	1	6	0	3	1	1	5		0	3		0		25	1	1	0	0	3	1	1
3	3	1	2	1	1	1	1	1	1	0	1	1	1	12	1	2	1	1	1	6	36	1	1	3	0	30	1	0	1	1		1	1
4	6	1	2	1	1	1	1	1	1	1	0	1	0	39		1	1	1	4	0	32	1	2	4	0	29	1	0	1	1		1	9
4	15	2	3	0	0	1	0	1	1	0	0	1	1	24	2	3	1	1	5		0	2	2	3	0	0	1	0	0	1		1	1
4	15	2	3	0	0	1	0	1	1	0	0	1	1	1	0	3	1	1	5		39	1	2	3	0	24	1	0	1	1		1	1
4	8	2	3	1	0	0	1	0	1	0	0	1	0	48		1	1	1	4	22	37	2	2	4	17	23	1	0	0	1		1	0
4	8	2	3	1	0	0	1	0	1	0	0	1	0	2	0	2	1	1	4	22	37	2	2	4	17	23	1	0	0	1		1	1
4	8	1	2	0	0	0	1	1	1	0	0	1	0	4		1	1	1	5		0	1	2	3	0	21	1	0	1	1		1	0
4	5	1	2	0	0	0	1	1	1	0	0	0	1	36		1	1	1	4	0	26	1	2	4	0	28	1	0	0	1		1	0
4	6	2	2	1	0	0	1	1	1	0	0	1	1	48		2	1	1	3	14	27	1	1	3	13	27	1	2	1	0	36	1	0
4	6	2	2	1	0	0	1	1	1	0	0	1	0	24		1	1	1	5		27	1	2	3	13	27	1	1	1	1		1	0
4	8	1	3	1	0	0	1	1	1	0	0	1	0	18		3	1	1	4	18	38	2	1	2	15	35	1	0	0	1		1	0
4	4	1	2	1	1	0	1	0	1	0	0	1	1	36		3	1	1	4	22	35	2	2	4	22	35	1	0	0	1		1	0
4	3	1	2	1	0	0	1	1	1	0	0	1	1	12		1	1	1	3	0	28	1	2	3	0	25	1	1	1	1		1	0
4	4	2	4	1	0	0	1	1	1	0	0	1	1	36		1	1	1	4	15	32	1	2	4	15	26	1	2	1	2		1	9
4	4	2	4	1	0	0	1	1	1	0	0	1	1	16		2	1	1	4	17	35	2	2	4	15	26	1	2	1	2		1	9
4	3	1	3	1	0	0	1	0	1	0	0	1	0	18		1	1	1	2	14	27	1	1	2	16	23	1	1	1	1		1	0
3	3	1	3	1	1	0	1	1	1	0	0	1	1	23		1	1	1	5		0	3		3	14	25	1	1	0	0	52	1	9
3	12	1	3	1	0	0	0	1	1	0	0	1	1	48	2	2	1	1	3	18	34	1	1	3	14	29	1	2	1	1		1	1
3	8	1	3	1	1	1	1	1	1	0	0	1	1	24	2	1	1	1	3	18	32	2	2	4	25	25	1	0	0	1		1	1
3	6	1	4	1	0	0	0	1	1	0	0	1	0	2	0	2	1	1	5		0	3		2	14	26	1	1	0	1		1	1
3	4	1	3	1	0	0	1	1	1	0	0	1	1	36		2	1	1	5		0	3		5		23	1	1	0	0	20	9
3	4	1	2	1	0	1	1	1	1	1	0	1	1	24	2	2	1	0	5		0	0		2	9	28	1	2	0	1		1	1
3	3	1	2	1	1	0	1	1	1	0	1	1	0	10	0	1	1	1	3	12	30	1	1	2	14	23	1	0	0	1		1	1
3	8	2	3	0	0	0	0	0	1	0	0	1	1	24		1	1	1	5		0	2	1	5		25	1	0	0	1		1	0
3	8	2	3	0	0	0	0	0	1	0	0	1	0	3	0	1	1	1	5		35	1	1	5		22	1	0	0	1		1	1
3	6	1	2	0	0	0	0	0	0	1	1	1	1	1		1	1	1	5		32	0		0		22	1	0	0	1		9
6	7	1	3	1	1	1	1	1	1	0	0	1	0	41		5	1	1	4	0	40	1	0	3	0	37	1	2	1	1		1	0
6	9	1	3	0	0	1	1	1	1	0	0	1	0	26		7	1	1	4	0	45	1	2	3	0	41	1	0	1	1		1	0
6	5	1	3	0	0	0	0	1	1	0	0	1	0	48		3	1	1	5		0	1	2	4	0	33	1	2	1	1		1	0
6	11	3	3	0	0	0	0	0	0	0	0	0	1	12		5	1	1	3	0	0	1	2	3	0	0	1	0	1	1		1	0
6	11	3	3	0	0	0	0	0	0	0	0	0	0	24		4	1	1	3	0	0	1	2	3	0	0	1	0	1	1		1	0
6	11	3	3	0	0	0	0	0	0	0	0	0	1	36		3	1	1	3	0	0	1	2	3	0	0	1	0	1	1		1	9
6	7	1	3	1	0	1	1	0	0	0	0	1	0	42		3	1	1	4	17	40	1	1	2	13	37	1	2	1	1		1	0
6	6	2	3	1	0	0	0	1	1	0	0	1	0	30		4	1	1	3	0	0	1	1	3	0	26	1	1	1	1		1	0
6	6	2	3	1	0	0	0	1	1	0	0	1	0	7		5	1	1	3	0	0	1	1	3	0	26	1	1	1	1		1	0
6	5	2	2	1	1	1	1	1	1	0	0	1	1	36	2	2	1	1	2	13	40	1	1	3	16	36	1	2	1	2		1	1
6	5	2	2	1	1	1	1	1	1	0	0	1	1	20	1	3	1	1	3	13	40	1	1	3	17	35	1	2	1	2		1	1
3	3	1	2	1	1	1	1	1	1	1	0	1	1	2	0	1	1	1	5		35	1	1	3	13	23	1	0	1	1		1	1
3	6	1	3	0	0	0	0	1	0	0	0	1	0	12		3	1	1	0		25	0		5		19	1	0	0	1		0
3	3	2	3	0	0	0	0	0	0	0	0	1	1	48		1	0	0	0		0	1	0	0		19	1	0	0	1		9
3	3	2	3	0	0	0	0	0	0	0	0	1	1	27		2	0	0	0		0	1	0	0		19	1	0	0	1		9
3	10	1	10	0	0	0	0	1	1	0	0	1	0	7		1	0	0	5		20	1	1	0		18	1	0	0	1		1	0
6	8	2	3	0	0	0	0	1	1	0	0	1	1	24		4	1	1	5		0	1	2	3	0	40	1	0	1	1		1	0
6	8	2	3	0	0	0	0	1	1	0	0	1	1	36		3	1	1	5		0	1	2	3	0	40	1	0	1	1		1	0
6	11	1	5	0	0	0	0	1	0	0	0	1	1	34		9	1	1	4	0	0	1	2	1	0	38	1	0	1	1		1	0
6	5	1	3	0	0	1	1	0	1	0	0	1	0	1		2	1	1	5		0	2	2	3	0	32	1	2	1	1		0
6	6	2	2	1	0	0	1	0	1	0	0	1	0	30		4	1	1	5		37	1	2	5		35	1	2	1	0	24	1	9
6	6	2	2	1	0	0	1	0	1	0	0	1	0	8		5	1	1	5		37	1	2	5		35	1	2	1	0	6	1	9
6	8	1	3	1	0	0	1	1	1	0	0	1	1	24	2	2	1	1	2	13	38	1	1	1	6	28	1	1	1	2		1	1
6	8	1	3	1	0	0	1	1	1	0	0	1	1	0	0	5	1	1	2	13	38	1	2	1	6	28	1	1	1	1		1	1
6	3	1	4	0	0	0	1	0	1	0	0	1	1	10		1	1	1	5		0	3		5		0	1	2	1	0	1	9
6	8	1	3	0	0	0	0	0	1	0	0	0	1	12	1	3	1	1	5		28	1	2	3	0	26	1	0	1	1		1	1
6	8	1	3	0	0	0	0	0	1	0	0	0	1	36		2	1	1	5		28	2	2	3	0	26	1	0	1	1		9
6	5	2	3	0	0	0	0	1	1	0	0	1	0	24		8	1	1	3	0	60	1	0	3	0	50	1	0	1	1		9
6	5	2	3	0	0	0	0	1	1	0	0	1	1	36	2	1	1	1	4	0	30	1	2	1	0	23	1	0	1	1		1	1
6	7	1	3	1	0	0	0	1	1	0	0	1	0	12		3	1	1	5		0	1	2	3	0	30	1	1	1	1		9
6	7	2	4	1	0	0	1	1	1	0	0	1	1	36		2	1	1	4	17	27	1	0	5		24	1	0	1	0	4	1	9
6	7	2	4	1	0	0	1	1	1	0	0	1	1	12		3	1	1	4	17	27	1	0	5		24	1	0	1	0	4	1	9
6	4	1	2	1	0	0	1	1	1	0	0	1	0	6	0	3	1	1	5		0	2	3	3	0	26	1	0	0	1		1	1
6	10	1	4	1	0	0	0	0	1	0	0	0	1	5	0	1	1	1	4	0	23	2	2	3	0	20	1	0	0	1		1	1
6	9	1	4	1	0	0	1	1	1	0	0	1	1	48		2	1	1	5		0	1	2	5		0	1	2	1	0	48	1	0
6	4	1	3	1	0	0	1	0	1	0	0	1	1	36		2	1	1	5		0	1	1	2	6	26	1	1	1	1		1	0
6	5	1	3	1	0	0	1	1	1	0	0	1	1	48		4	1	1	5		0	3		5		0	1	1	0	0	2	1	0
3	4	2	2	1	1	0	1	1	1	1	0	1	0	54		1	1	1	1	6	26	1	1	5		25	2	0	0	2		9
3	4	2	2	1	1	0	1	1	1	1	0	1	1	52		1	1	1	5		35	1	2	5		27	1	2	1	0	5	9
3	11	1	4	0	0	0	0	0	1	0	0	1	0	39	2	3	1	1	5		35	1	1	0		31	1	0	0	1		1	1
3	8	2	3	1	0	0	0	0	0	0	0	1	0	26	2	2	1	1	3	18	25	1	0	3	15	25	1	0	1	1		1	1
3	8	2	3	1	0	0	0	0	0	0	0	1	1	29		4	1	1	5		0	2	3	5		36	1	1	1	0	20	9
3	9	1	4	0	0	0	0	0	0	0	1	1	0	26		3	1	1	1	6	28	1	0	0		24	1	0	1	0	35	1	0
3	8	1	4	0	0	0	1	0	1	0	0	1	1	39		2	1	1	5		35	1	2	3	11	26	1	0	1	1		1	0
3	7	1	4	0	0	0	0	0	0	0	0	1	0	36		6	1	1	5		0	3		1	6	35	1	1	0	1		1	0
3	7	1	3	0	0	0	0	0	1	0	0	1	0	23		1	1	1	5		0	2	3	2	16	21	1	0	0	1		1	0
3	3	1	3	1	1	1	1	1	1	0	0	1	0	1	0	1	1	1	4	25	29	1	2	4	19	26	1	0	1	1		1	1
3	2	1	2	1	1	1	1	1	1	0	0	1	0	1	0	2	1	1	4	28	29	1	2	1	6	19	1	0	1	1		1	1
3	5	2	2	1	1	1	1	1	1	0	0	1	0	38		2	1	1	5		40	1	1	3	15	36	1	1	1	1		1	0
3	5	2	2	1	1	1	1	1	1	0	0	1	1	13	1	3	1	1	3	15	40	1	1	2	15	36	1	1	1	1		1	1
3	4	2	2	1	0	0	1	1	0	0	0	1	0	36		2	0	0	0		38	1	1	5		20	1	0	1	1		1	0
3	4	2	2	1	0	0	1	1	0	0	0	1	0	14	1	3	0	0	0		38	1	1	0		20	1	0	0	1		1	1
3	12	2	3	1	1	0	0	1	1	0	1	1	0	36	2	3	1	1	5		37	1	1	5		35	1	0	1	1		1	1
3	12	2	3	1	1	0	0	1	1	0	1	1	1	19	1	4	1	1	0		39	1	1	5		35	1	1	1	1		1	1
3	10	1	3	1	0	0	1	0	1	0	0	1	0	27		4	1	1	5		0	2	3	1	7	27	1	0	0	1		1	0
6	3	1	3	1	1	1	1	1	1	0	0	1	1	9		1	1	1	4	19	37	1	1	4	15	27	1	0	1	1		1	0
6	11	1	3	1	0	1	1	1	1	0	0	1	0	24		4	1	1	5		0	1	2	5		34	1	2	1	0	24	1	0
6	6	1	3	0	0	0	0	1	1	0	0	1	1	12		3	1	1	5		0	1	2	5		0	1	1	1	0	12	1	0
6	5	2	3	1	1	1	1	0	1	0	0	1	0	48		1	1	1	4	17	33	1	2	4	18	33	1	1	1	1		1	0
6	5	2	3	1	1	1	1	0	1	0	0	1	1	9		2	1	1	4	17	37	1	1	4	18	33	1	1	1	1		0
6	9	1	4	1	1	1	1	1	1	0	0	1	1	12		3	1	1	4	0	49	1	2	1	0	48	1	0	1	0	12	1	9
6	5	1	3	0	0	1	1	1	1	0	0	1	0	48		4	1	1	4	0	60	1	0	2	0	50	1	0	1	1		1	0
6	4	1	2	1	1	0	1	1	1	0	0	1	0	27	2	2	1	1	3	0	0	1	2	3	0	28	1	0	1	1		1	1
6	7	1	3	0	0	0	0	0	1	0	0	0	1	12		4	1	1	3	0	40	1	2	3	0	35	1	0	1	1		1	0
6	5	1	3	0	0	0	0	0	1	0	0	1	0	24		3	1	1	1	0	40	1	1	4	0	31	1	2	1	0	24	1	9
6	7	2	2	0	0	0	1	1	1	0	0	1	0	36		2	1	1	5		0	2	2	5		0	1	2	1	1		1	9
6	7	2	2	0	0	0	1	1	1	0	0	1	1	12		3	1	1	5		0	2	2	5		0	2	2	1	0	12	1	0
6	7	2	3	1	0	0	0	1	0	0	0	0	1	15		3	1	1	5		0	1	2	5		0	1	0	1	0	10	1	9
6	7	2	3	1	0	0	0	1	0	0	0	0	1	12		4	1	1	5		0	1	1	5		0	1	0	1	0	24	1	9
6	12	4	4	1	0	0	0	0	1	1	0	0	1	29		7	1	1	3	0	39	1	2	4	0	35	1	2	1	2		1	9
6	12	4	4	1	0	0	0	0	1	1	0	0	0	36		3	1	1	5		0	3		5		0	3			0	2	9
6	12	4	4	1	0	0	0	0	1	1	0	0	1	15		4	1	1	5		0	3		5		0	3			0	2	9
6	12	4	4	1	0	0	0	0	1	1	0	0	0	25		5	1	1	5		0	3		5		0	3			0	1	9
3	3	1	3	0	0	0	0	1	0	0	0	1	1	1	0	1	0	1	4	16	35	1	1	4	15	23	1	0	0	1		1	1
3	6	1	3	1	1	0	1	1	1	1	0	1	0	3		1	0	0	1	3	29	1	1	0		20	1	0	1	1		0
3	6	2	3	0	0	0	0	1	1	0	0	1	0	22		1	1	1	5		0	3		5		29	1	2	1	0	25	1	0
3	6	2	3	0	0	0	0	1	1	0	0	1	0	13		2	1	1	4	25	38	1	2	3	15	29	1	1	0	0	25	1	9
3	3	1	3	1	1	1	1	1	1	1	0	1	1	15	1	1	1	1	4	28	32	1	2	4	22	28	1	2	1	2		1	1
3	5	2	3	1	1	1	1	1	1	0	0	1	1	24		2	1	1	5		40	1	1	5		31	1	1	1	1		1	9
3	5	2	3	1	1	1	1	1	1	0	0	1	0	24		2	1	1	5		40	1	1	5		32	1	1	1	1		1	9
3	4	1	4	1	1	0	0	1	1	0	0	1	1	58		2	1	1	5		0	2	3	0		35	1	1	0	1		1	0
3	5	3	2	1	1	1	1	1	1	1	0	1	0	48		9	1	1	4	30	45	1	1	2	12	28	1	0	1	2		1	0
3	5	3	2	1	1	1	1	1	1	1	0	1	1	29		10	1	1	4	30	45	1	1	3	12	28	1	1	1	2		1	0
3	5	3	2	1	1	1	1	1	1	1	0	1	0	8		11	1	1	4	30	45	1	1	3	12	28	1	0	1	2		1	0
3	7	2	3	1	0	0	0	1	1	0	1	1	0	36		3	0	0	5		0	3		5		41	1	0	0	0	6	9
3	7	2	3	1	0	0	0	1	1	0	1	1	0	24		7	1	1	2	13	40	2	1	2	16	41	1	1	1	1		9
3	3	1	3	1	0	0	0	0	1	0	1	1	1	42	2	2	0	0	5		0	2	3	1	8	32	1	1	0	1		1	1
3	12	2	3	1	1	1	1	1	1	1	0	1	1	28		1	1	1	5		39	1	1	4	16	33	1	1	1	1		1	0
3	12	2	3	1	1	1	1	1	1	1	0	1	1	3		2	1	1	5		39	1	1	4	16	33	1	1	1	1		1	0
3	6	1	3	1	0	0	1	1	1	0	0	1	0	2	0	4	1	1	5		42	1	2	1	6	36	1	0	1	1		1	1
3	6	1	5	0	0	0	1	0	0	0	0	1	0	7	0	4	1	1	4	14	37	1	1	1	6	26	1	0	1	1		1	1
3	11	1	4	0	0	0	0	0	1	0	0	0	1	12		2	1	1	5		36	2	1	4	24	25	1	0	0	1		1	0
5	10	1	3	1	1	0	0	0	1	1	0	1	1	36		2	1	1	5		35	2	1	0		30	1	2	0	0	3	9
5	5	1	2	1	0	0	0	1	0	0	0	1	0	38		3	1	1	5		0	1	1	0		26	1	0	0	1		1	0
5	2	1	2	1	0	0	0	0	1	0	1	1	1	13		1	0	0	1	12	26	2	1	2	13	23	1	0	0	1		1	0
5	6	1	3	1	1	0	0	0	1	1	0	1	0	2	0	1	1	1	0		32	2	1	0		29	1	0	0	1		1	1
5	2	1	2	1	1	1	1	1	1	1	0	1	1	40	2	1	1	1	4	16	36	1	1	4	15	26	1	1	1	1		1	1
5	4	2	2	1	1	1	1	0	1	1	0	1	0	20		1	1	1	0		39	1	1	5		30	1	1	1	1		1	0
5	4	2	2	1	1	1	1	0	1	1	0	1	1	20		1	1	1	5		39	1	1	5		30	1	1	1	1		1	0
5	5	1	2	1	1	0	1	1	0	0	0	1	1	12	1	1	1	1	5		29	0		5		19	1	0	0	1		1	1
2	4	1	4	1	0	0	0	0	1	0	1	1	1	59		2	1	1	0		33	1	1	0		27	1	1	1	1		1	0
2	3	1	2	1	0	0	0	1	1	0	1	1	1	30		2	1	1	1	3	33	1	1	0		21	1	1	1	1		1	0
2	5	2	3	1	1	1	1	1	1	0	1	1	0	19		2	1	1	5		36	1	0	0		23	1	0	1	1		1	0
2	5	2	3	1	1	1	1	1	1	0	1	1	1	13		3	1	1	5		36	1	1	0		23	1	0	1	1		1	0
2	3	1	2	1	1	0	1	1	1	0	1	1	1	13	1	1	1	1	5		41	1	1	5		28	1	0	1	1		1	1
2	3	1	2	1	0	0	0	0	1	0	0	1	1	18	1	2	1	1	1	6	0	1	1	0		35	1	1	1	1		1	1
2	5	1	5	1	0	1	1	0	1	1	0	0	0	11	0	4	1	1	5		0	1	3	0		32	1	0	1	1		1	1
3	4	2	2	1	1	0	0	0	1	0	1	1	1	30		2	1	1	1	5	30	1	1	5		20	1	0	1	1		1	0
3	4	2	2	1	1	0	0	0	1	0	1	1	1	30		2	1	1	1	3	30	1	1	0		20	1	0	1	1		1	0
6	4	1	3	1	0	0	0	0	1	0	0	1	0	48		2	1	1	5		30	2	2	2	12	23	1	0	0	1		1	0
6	6	1	3	0	0	0	0	0	1	0	0	1	0	24		5	1	1	5		45	2	2	2	10	39	1	1	0	1		1	0
6	5	2	3	0	0	1	1	1	1	0	0	1	1	42		1	1	1	3	15	33	1	1	2	12	28	1	1	1	2		1	0
6	5	2	3	0	0	1	1	1	1	0	0	1	1	18		2	1	1	3	15	33	1	1	2	12	28	1	1	1	2		1	0
6	6	2	3	1	0	0	0	1	1	0	0	1	1	24		3	1	1	0		31	1	1	0		29	1	1	1	1		1	0
6	6	2	3	1	0	0	0	1	1	0	0	1	0	5		4	1	1	0		31	1	1	0		28	1	1	1	1		1	0
6	7	3	3	0	0	0	1	0	1	0	0	1	0	30		1	1	1	4	17	35	1	2	4	15	28	1	0	1	1		1	0
6	7	3	3	0	0	0	1	0	1	0	0	1	1	9		3	1	1	4	17	35	1	2	4	15	28	1	0	1	1		1	0
6	7	3	3	0	0	0	1	0	1	0	0	1	1	9		3	1	1	4	17	35	1	2	4	15	28	1	0	1	1		1	0
6	10	1	3	1	0	0	0	0	1	0	0	1	1	48		4	1	1	2	12	36	1	0	3	15	32	1	1	1	1		1	0
6	3	2	3	0	0	0	1	0	1	0	0	0	1	48		1	1	1	3	15	22	2	1	3	15	22	1	1	0	1		1	0
6	3	2	3	0	0	0	1	0	1	0	0	0	1	14		13	1	1	3	15	22	2	1	3	15	22	1	1	1	1		1	0
6	10	1	3	0	0	0	1	1	1	0	0	1	1	20		3	1	1	3	13	32	1	1	2	13	23	1	0	1	1		1	0
6	6	3	2	0	0	0	0	0	1	0	0	1	1	36		1	1	1	5		0	2	3	3	14	23	1	2	0	0	0	9
6	6	3	2	0	0	0	0	0	1	0	0	1	0	24		2	1	1	5		0	2	3	3	14	23	1	2	0	0	0	9
6	6	3	2	0	0	0	0	0	1	0	0	1	1	9		3	1	1	5		0	3		3	14	23	1	2	0	0	0	9
5	4	2	3	1	0	0	0	0	1	0	0	1	1	28		1	1	1	4	20	35	1	1	2	14	30	1	0	1	1		1	0
5	4	2	3	1	0	0	0	0	1	0	0	1	1	3	0	2	1	1	4	20	35	1	1	2	14	30	1	0	1	1		1	1
5	5	2	3	1	1	1	1	1	1	1	0	1	0	20	1	1	1	1	4	15	38	2	2	2	15	25	1	0	0	1		1	1
5	5	2	3	1	1	1	1	1	1	1	0	1	1	12		3	1	1	5		0	2	3	4	25	40	1	2	0	0	25	9
5	4	2	2	1	1	1	1	1	1	1	0	1	0	14	1	1	1	1	4	14	0	3		3	15	33	1	1	0	0	25	1	1
5	4	2	2	1	1	1	1	1	1	1	0	1	1	28	2	1	1	1	3	25	0	2	1	3	13	28	1	0	0	0	28	1	1
5	5	1	3	0	0	0	1	0	0	0	0	0	0	28		4	1	1	5		0	3		2	15	31	1	1	0	0	25	9
2	2	1	2	0	0	0	0	0	1	0	0	1	0	25		2	1	1	5		0	3		1	6	25	1	1	0	0	25	0
2	3	1	2	1	1	0	1	1	1	0	0	1	1	36		1	1	1	5		0	3		5		0	3			0	2	0
2	4	1	2	1	1	0	1	1	1	1	1	1	0	46		2	1	1	3	13	39	1	1	1	6	28	1	0	1	1		1	0
2	15	1	5	0	0	1	1	0	1	0	0	1	1	17	1	6	1	1	5		51	1	1	1	6	36	1	1	1	1		1	1
3	3	1	3	1	1	1	1	0	1	0	1	1	1	36		1	1	1	5		0	3		0		22	1	0	1	1		0
3	7	1	4	0	0	0	0	0	0	0	0	1	1	28		3	1	1	5		0	3		2	14	30	1	0	1	1		1	0
3	7	1	3	1	1	0	1	1	1	0	0	1	1	25	2	3	1	1	5		0	3		4	15	30	1	0	1	1		1	1
6	7	1	3	1	0	0	1	1	1	0	0	1	0	48		2	1	1	5		0	2	2	1	0	33	1	2	1	0	48	1	9
6	2	1	2	1	0	0	1	0	1	0	0	1	1	18	1	1	1	1	4	0	32	2	0	3	0	23	1	0	0	1		1	1
6	6	1	3	1	0	0	0	1	1	1	0	0	0	59		2	1	1	5		0	2	2	1	0	25	2	0	0	0	48	1	9
6	7	1	4	1	0	0	1	1	1	0	0	1	0	14		6	1	1	5		33	1	1	1	0	37	1	0	1	1		1	0
6	5	1	3	1	0	0	1	1	1	0	0	1	1	21		1	1	1	2	0	38	1	2	4	0	26	1	0	1	1		1	9
6	4	2	3	0	0	0	1	1	1	0	0	0	1	22		2	1	1	4	0	31	2	2	3	0	28	1	1	1	1		1	0
6	4	2	3	0	0	0	1	1	1	0	0	0	1	1		2	1	1	4	0	31	2	2	3	0	28	1	1	1	1		0
6	3	1	2	0	0	0	1	1	1	0	0	1	1	9		1	1	1	5		30	1	2	3	0	21	1	0	1	1		1	9
6	2	1	2	1	0	1	1	0	0	0	0	1	0	4		1	1	1	4	0	33	2	2	4	0	26	1	2	1	1		1	0
6	3	1	2	1	0	0	1	0	0	0	0	1	0	24		2	1	1	3	0	39	2	2	1	0	30	2	2	1	0	10	9
3	6	1	2	1	0	0	1	0	0	0	0	1	1	24		2	1	1	5		0	3		5		0	1	3	1	0	1	9
3	6	1	6	1	0	0	0	1	1	0	0	1	0	19		5	1	1	5		0	2	3	2	12	31	1	1	0	1		0
3	4	1	5	1	1	1	1	1	1	1	0	1	0	10	0	3	1	1	3	12	33	1	1	3	13	29	1	0	0	1		1	1
3	9	1	4	1	1	0	1	0	1	0	0	0	0	16	1	3	1	1	5		45	1	2	0		38	1	0	1	1		1	1
6	4	1	3	1	1	1	1	1	1	0	0	1	1	19	1	2	1	1	5		0	1	3	5		0	1	3	1	0	12	1	1
6	6	3	3	1	1	1	1	1	1	0	0	1	0	48		1	1	1	5		0	1	1	5		0	1	1	1	0	48	9
6	6	3	3	1	1	1	1	1	1	0	0	1	0	26		2	1	1	5		0	1	1	5		0	1	1	1	0	26	9
6	6	3	3	1	1	1	1	1	1	0	0	1	1	0	0	3	1	1	5		0	1	1	5		0	1	1	1	0	0	1	1
6	5	1	3	1	0	0	1	0	1	0	0	1	1	36		3	1	1	3	0	0	2	2	4	0	40	1	1	0	1		1	0
6	0	1	2	1	1	1	1	1	1	0	0	1	1	10		1	1	1	5		0	3		5		0	1	2	1	0	1	1	9
6	5	2	3	1	0	1	1	1	1	0	0	1	0	24		3	1	1	3	0	29	1	2	3	0	24	1	1	1	1		1	9
6	5	2	3	1	0	1	1	1	1	0	0	1	1	4		4	1	1	3	0	29	1	2	3	0	24	1	1	1	1		1	0
6	4	1	2	1	1	1	1	0	1	0	0	1	0	36		2	1	1	4	0	32	1	2	3	0	28	1	0	1	1		1	0
6	7	1	3	1	1	1	1	1	1	0	0	1	0	42		3	1	1	4	17	38	1	2	2	14	35	1	1	1	1		1	0
6	6	1	3	0	1	0	1	1	1	0	0	1	0	12		8	1	1	2	12	0	1	2	2	12	37	1	1	1	1		1	0
6	4	1	3	0	0	0	1	1	1	0	0	1	1	36		2	1	1	5		50	1	2	2	12	35	1	1	1	1		1	0
6	6	1	3	0	0	1	1	1	1	1	0	1	1	9		3	1	1	2	13	34	1	1	2	12	26	1	1	1	2		1	9
6	5	1	3	0	0	0	1	1	0	0	0	1	1	11		3	1	1	5		40	1	1	2	13	30	1	1	1	1		1	0
6	3	1	2	1	0	0	1	1	1	0	0	0	0	17	1	1	1	1	4	0	32	1	2	4	0	31	1	0	1	1		1	1
6	3	1	3	1	0	0	1	0	1	0	0	1	0	24		1	1	1	5		0	1	2	3	0	22	1	0	1	2		1	9
6	5	2	3	1	0	0	1	1	1	0	0	0	0	48		1	1	1	3	0	26	2	2	3	0	21	1	0	0	1		1	0
6	5	2	3	1	0	0	1	1	1	0	0	0	1	13		2	1	1	3	0	26	2	2	3	0	21	1	0	0	1		1	0
6	4	2	2	1	0	0	1	1	1	0	0	1	1	24		1	1	1	0		0	1	2	0		25	1	1	1	1		1	9
6	4	2	2	1	0	0	1	1	1	0	0	1	0	11		2	1	1	0		0	1	2	0		25	1	1	1	1		1	0
